# Supplementary material for: Valve cells are crucial for efficient cardiac performance in Drosophila
Source: PLoS Genet. 2025 Mar 20;21(3):e1011613. doi: 10.1371/journal.pgen.1011613 (PMC11925464; doi:10.1371/journal.pgen.1011613)
Supplement: S1 Data — (XLSX) [file pgen.1011613.s002.xlsx]

## Sheet: Figure 2J
		Pixel Intensity (Gray Value) after 30 seconds
	Animal	1	2	3	4	5	6	7	8	9	10	Mean	STDEV
	76E11-Gal4	46.0089	38.8133	47.3555	39.8578	41.2045	50.7245	47.7822	44.8089	52.4578	34.1867	44.32	5.71702
	handCGFP; toll-Gal4	31.5733	40.2889	44.7111	38.5778	39.7422	47.4355	48.1511	38.4	55.0623	46.7289	43.0671	6.64783
	rab11 RNAi v108382 x handCGFP; toll-Gal4	24.8756	29.8578	17.7956	12.16	26.9491	26.6978	34.4844	38.6089	24.1911	21.0444	25.6665	7.70339
	Rab4::YFP(ca) BL9770 x 76E11-Gal4	21.1378	30.96	15.8623	20.3511	17.5511	14.9955	17.3244	32.3023	30.7511	31.2755	23.2511	7.18976
	spectrin RNAi v42053 x 76E11-Gal4	9.4666	13.6178	18.8355	14.2711	16.9778	20.1466	21.3289	23.1512	28.8402	13.3556	17.9991	5.66642
	rab5 RNAi v103945 x handCGFP; toll-Gal4	8.9022	2.55111	0.78667	0.48444	3.01334	2.82667	2.10667	7.44445	4.7911	0.72445	3.36311	2.86576

## Sheet: Figure 3D-I
			Pixel Intensity (Gray Value) in ROI anterior to valve
		Time [ms]	76E11-Gal4	handCGFP; toll-Gal4	rab11 RNAi v108382 x handCGFP; toll-Gal4	Rab4::YFP(ca) BL9770 x 76E11-Gal4	spectrin RNAi v42053 x 76E11-Gal4	rab5 RNAi v103945 x handCGFP; toll-Gal4
		0	0	0	0	0	0	0
		10	0	0	0	0	0.0133	0									76E11-Gal4
		20	0.2311	0.0223	0.0444	0.5023	0.1555	-0.35112									handCGFP; toll-Gal4
		30	0.3689	0.0267	0	0.1289	0.0044	-0.33778									rab11 RNAi v108382 x handCGFP; toll-Gal4
		40	0.1867	-0.2444	0	0.0667	-0.16	-0.26668									Rab4::YFP(ca) BL9770 x 76E11-Gal4
		50	-0.2756	-0.0488	0.0978	0.6223	0.08	-0.23556									spectrin RNAi v42053 x 76E11-Gal4
		60	-0.2356	-0.0755	0.3066	1.5645	0.12	-0.6									rab5 RNAi v103945 x handCGFP; toll-Gal4
		70	-0.1733	-0.1733	-0.0934	2.4623	0.1066	-0.26222
		80	-0.0489	0.2978	-0.0045	2.4623	-0.2089	-0.13778
		90	0.0311	0	0.04	3.2534	0.1333	-0.19111
		100	0.5467	0.2312	-0.0489	4.5023	0.1333	0
		110	1.6311	0.1289	0.7555	4.5023	-0.0934	-0.39555
		120	2.4444	0.3334	0.8044	4.0312	0.4977	-0.30223
		130	4.0667	0.6978	1.4133	4.0978	-0.0045	-0.10667
		140	5.0978	1.0934	1.9422	3.6845	-0.0622	-0.25778
		150	6.12	1.16	4.2533	2.7778	0.3377	-0.20445
		160	6.4622	1.48	6.9244	2.4978	0.4933	-0.27112
		170	6.5289	1.48	9.2177	1.7334	1.8133	-0.12445
		180	6.7378	1.96	10.3377	1.5867	3.6133	0
		190	6.6311	1.96	10.4666	1.3867	5.1822	-0.59111
		200	6.9644	2.4978	9.9422	1.0178	6.5111	-0.32445
		210	6.5111	3.9956	9.7066	0.7023	7	-0.5289
		220	6.2044	4.5378	9.4222	0.68	7.4755	0.02222
		230	5.56	5.4712	8.8177	0.5112	7.5155	0.03112
		240	4.9333	6.0889	8.8177	0.5245	7.0089	0.39556
		250	4.1378	6.2267	8.0755	0.3823	6.2222	0.29334
		260	3.5911	6.6223	7.9289	0.2134	4.96	0.53333
		270	2.6044	6.7867	7.3377	0.2134	4.4311	0.36444
		280	2.4089	6.4889	6.92	0.2134	3.3377	0.52889
		290	2.4089	7.2756	6.2266	0.6667	2.7866	0.79555
		300	1.1333	6.96	5.3422	0.1867	2.7866	0.59999
		310	0.68	6.6845	4.9822	-0.0311	2.1555	0.43555
		320	0.5911	6.5778	4.2177	-0.1022	0.6311	0.35555
		330	0.4267	6.16	3.8666	0.3556	0.68	0.38666
		340	0.2711	6.0312	2.6577	0.12	0.4755	0.38666
		350	0.12	5.8312	2.6	0.12	0.4977	0.24889
		360	-0.0533	5.7467	1.6666	0.2756	0.2178	0.75112
		370	-0.1333	5.7467	1.3422	0.3734	-0.2267	0.44001
		380	-0.3511	5.2934	1.1422	1.0445	0.0044	0.73332
		390	-0.0044	5.2934	0.6755	1.0978	-0.4045	0.48444
		400	-0.3111	3.4311	0.4444	2.2267	0.1733	0.4
		410	-0.0267	2.8712	0.4444	3.2045	-0.4222	0.53333
		420	-0.0311	2.4623	-0.0578	3.9289	-0.1334	0.54222
		430	0.7156	1.6312	-0.0578	4.2756	-0.1778	0.63555
		440	1.28	1.3245	-0.2711	4.7289	-0.3067	0.28
		450	2.9822	0.6756	-0.5689	4.4223	-0.24	0.28444
		460	4.1956	0.8489	-0.4134	4.0845	0.0355	0.43555
		470	4.1956	0.6534	-0.2534	3.5467	-0.0934	0.50667
		480	4.8089	0.6534	-0.6667	3.1823	-0.0934	0.28444
		490	4.8089	0.5556	-0.3067	3.1823	0.0622	0.59111
		500	5.9556	0.4134	-0.9067	2.1956	0.0622	0.33777
		510	5.9556	0.3956	-0.8578	2.0089	-0.2045	0.38666
		520	5.9867	0.4845	-0.6178	1.64	-0.0312	0.36888
		530	5.9733	0.5156	-0.4756	0.8623	-0.1778	0.43111
		540	5.9733	0.7689	-0.8712	1.3556	-0.4667	0.43111
		550	6	0.7245	-1.2845	0.9956	0.0622	0.85334
		560	5.4222	0.6134	-1.5689	0.8178	0.7689	0.39556
		570	4.4178	0.9512	-1.4756	0.6311	1.7911	0.39556
		580	3.8933	0.1734	-1.72	0.7023	4.5511	0.51111
		590	2.9333	0.1734	-1.6667	0.7111	6.7466	0.40444
		600	2.6356	0.8134	-1.2756	0.2667	7.7466	0.56888
		610	2.0089	0.8667	-1.4711	0.5867	8.4222	0.60445
		620	1.1822	1.0089	-1.3956	0.2934	8.7066	0.52445
		630	0.8711	1.6223	-1.84	0.2623	8.32	0.33333
		640	0.6222	1.4445	-1.84	0.4	7.7822	0.67111
		650	0.1289	2.1289	-1.6	0.5334	6.96	0.52889
		660	0.2178	2.6445	-1.6	0.3067	6.1022	0.59555
		670	-0.36	2.5778	-1.3511	0.28	5.3377	0.76444
		680	-0.2178	2.7823	-1.4311	0.7556	4.0044	0.53333
		690	-0.4889	3.2845	-0.6934	0.7556	3.3511	1.04444
		700	-0.56	3.4045	0.6222	0.7334	2.6622	1.05777
		710	-0.8356	3.7378	2.4977	0.8623	2.0933	0.84888
		720	-0.5333	4.2312	3.8577	1.5956	1.3822	0.84
		730	-0.6444	5.0534	5.5866	1.9778	0.8311	1
		740	-0.5556	5.8889	6.8711	2.4667	0.6133	0.82666
		750	-0.5244	6.4356	8.3155	3.1289	0.0711	1.32443
		760	-0.2311	7.0756	9.2444	3.8934	0.4577	1.32443
		770	0.9289	6.92	9.1822	3.8889	0.3244	0.98223
		780	2.7022	6.92	9.3955	4.2756	0.08	0.87111
		790	3.1644	6.92	9.24	4.1867	-0.2756	0.44445
		800	3.8667	7.5778	8.7066	3.64	0.0311	0.73332
		810	4.4267	7.3867	8.8666	3.0178	-0.1023	0.69333
		820	4.6978	7.3689	8.0577	2.6534	0.1644	0.59999
		830	4.9778	7.0623	8.0266	2.7156	0.1244	0.74666
		840	5.1956	6.9467	8.0266	2.1467	0.0222	0.44889
		850	5	6.5245	6.9022	1.76	-0.0445	0.42221
		860	5.2933	6.6978	6.9022	1.3778	0.1511	0.56
		870	4.84	6.12	5.8311	1.1823	-0.0622	0.26667
		880	4.7289	5.92	5.8311	1.0134	0.12	0.04889
		890	4.7289	5.1778	3.7688	1.0134	0.2	0.28888
		900	3.7556	4.4623	3.1022	1.2178	0.0977	0.38666
		910	3.7556	3.8934	2.5911	1.2178	0.1911	0.32443
		920	1.7156	3.6578	1.7422	0.7467	0.2089	-0.04001
		930	1.2267	2.8845	1.5111	0.4178	0.2089	-0.01777
		940	0.8133	2.4756	0.9377	0.56	0.4844	-0.10667
		950	0.5956	2.2578	0.3555	0.4312	1.1644	-0.27556
		960	-0.1289	1.7023	0.24	1.0934	3.8	-0.27556
		970	-0.2933	1.4311	0.1511	0.6311	6.1422	-0.05334
		980	-0.6756	1.2	0.0933	0.5289	7.8489	0.02666
		990	-0.8889	1.2	-0.0711	0.3511	8.5733	-0.24444
		1000	-1.1778	1.08	-0.3423	0.5334	9.5022	-0.23556
		1010	-0.8267	0.88	-0.6623	0.68	9.1511	0.1111
		1020	-0.9333	0.6934	-0.9956	0.8978	8.9244	-0.01777
		1030	-1.1289	0.9067	-0.6267	0.7823	8.5955	0.30666
		1040	-1.3067	0.8712	-0.84	1.4356	7.68	0.09333
		1050	-1.4356	0.8089	-0.9778	1.4356	6.6533	0.07111
		1060	-1.0889	0.9823	-1.1734	2.2178	6.24	-0.28889
		1070	-0.5644	0.7467	-1.1556	2.7734	5.0933	0.09778
		1080	0.3111	0.56	-1.5734	3.2712	4.4489	-0.19111
		1090	0.3111	0.6178	-1.5778	3.9601	3.1644	0.00888
		1100	1.2222	0.6178	-1.5912	4.3734	2.88	0.04444
		1110	1.2222	1.1023	-1.7023	4.3734	2.3244	-0.14666
		1120	2.6044	1.5645	-1.5467	3.8845	1.9378	-0.37333
		1130	3.7111	1.7689	0.6444	3.4934	1.4666	0.16445
		1140	4.3111	1.7423	0.6444	3.3511	1.5466	0.08
		1150	3.72	2.1334	2.2444	2.9289	0.7289	0.08
		1160	3.8711	2.6356	3.52	2.4223	0.7511	0.08
		1170	4.32	2.6312	5.3333	1.9645	0.8533	0.74222
		1180	4.0355	2.6312	8.4088	1.84	0.8355	0.74222
		1190	4.0489	2.6312	10.0755	1.5334	0.7822	0.35555
		1200	3.5556	3.3112	11.2755	1.1645	0.9911	0.51111
		1210	2.4356	3.1067	11.1333	1.0978	0.7244	0.4711
		1220	1.8889	3.6045	11.0178	0.8267	0.9911	0.66666
		1230	1.2756	4.4223	10.4577	1.2134	0.9911	0.40889
		1240	0.8089	4.4223	10.5777	0.4667	0.92	0.66222
		1250	0.3511	5.0312	9.9555	1.0178	0.7022	0.48889
		1260	0.1511	5.6978	9.16	0.8489	0.7466	0.78221
		1270	-0.2533	6.1378	7.9289	0.72	0.7022	0.78221
		1280	-0.2533	6.5023	7.5333	0.9601	0.8578	0.40889
		1290	-0.0933	6.8267	6.5066	0.8889	0.8933	0.72444
		1300	-0.6889	6.9245	5.0089	0.8	0.4	0.26667
		1310	-0.6889	7.1689	4.6133	0.8	0.7644	0.13333
		1320	-0.8	7.28	3.6133	0.8267	1.0577	0.48889
		1330	-1	7.5467	2.4711	0.8267	0.7822	0.54666
		1340	-1.1422	7.3645	2.3289	0.7556	0.9155	0.55556
		1350	-1.0133	7.0667	2.0044	0.7734	1.0889	0.62667
		1360	-0.9689	6.9689	1.2133	1.04	3.3333	0.42667
		1370	-0.9156	6.8667	1.5289	0.7734	6.1244	0.56
		1380	-0.7289	6.8089	1.1111	1.1067	7.6577	0.28888
		1390	-0.2489	6.8089	1.0711	1.6623	8.5155	0.33777
		1400	0.3955	6.2267	0.9022	2.5956	8.9866	0.67555
		1410	1.5111	5.7156	0.7155	3.1689	9.2622	0.02666
		1420	2.4578	5.3378	0.4622	3.4667	9.3111	0.49333
		1430	3.0045	4.4845	0.4	4.3689	8.3466	0.89777
		1440	3.3955	4.2489	0.9111	4.5956	7.8444	0.68889
		1450	3.7644	3.96	0.3022	4.12	7.04	0.72
		1460	3.76	3.1511	0.3022	3.6756	5.9733	0.74222
		1470	3.9556	3.2045	-0.2223	3.3156	5.3955	0.57334
		1480	4.2267	2.5556	-0.3023	3.0934	4.08	0.61333
		1490	4.3955	2.3245	-0.6222	2.6845	3.7333	0.96445
		1500	4.3955	2.1867	-0.6978	2.1334	2.7022	0.70223
		1510	4.0489	1.7467	-0.7778	2.1334	2.1644	0.86222
		1520	3.3511	1.9289	-0.8978	1.6001	1.6	0.97333
		1530	2.7911	1.9645	-1.0756	1.3734	1.6	0.73332
		1540	2.3067	1.5378	-1.6	1.2	1.2222	0.76
		1550	1.6622	1.4667	-1.5245	1.0134	1.1111	0.43111
		1560	1.2711	1.2045	-1.3689	0.7867	1.12	0.43111
		1570	0.7689	1.0178	-0.8978	0.88	0.7333	0.57778
		1580	0.2044	1.2889	0.4622	0.5156	1.0489	0.85334
		1590	0.1022	1.2889	0.7111	0.4756	0.6666	0.87555
		1600	0.24	1.1467	1.6444	0.4845	0.7466	1.1111
		1610	0.0311	1.0934	4.1377	0.3156	0.8755	1.14221
		1620	-0.4444	1.2312	6.8889	0.7067	0.2133	0.66222
		1630	-0.3289	1.3067	8.6755	0.8712	0.7689	0.91556
		1640	-0.2578	1.5956	9.4	0.7111	0.72	0.88445
		1650	-0.5911	1.7334	9.56	0.7645	0.3377	0.89333
		1660	-0.3778	1.5823	9.56	0.7956	0.2577	0.92888
		1670	-0.4933	1.8312	9.32	0.7645	0.7422	0.97777
		1680	-0.5644	1.7689	9.32	0.7867	0.24	1.22222
		1690	0.16	2.1112	8.1866	0.4845	0.3689	1.00444
		1700	0.16	2.4267	6.9866	0.4845	0.8933	0.84888
		1710	1.0533	2.5467	6.3511	0.4845	0.3911	1.04
		1720	1.8978	2.7023	5.24	1.5912	0.8711	0.79555
		1730	2.52	3.0667	4.5066	2.1823	0.8711	1.08
		1740	3.08	3.5289	3.6311	2.7512	4.28	0.75556
		1750	3.2933	4.2267	3.36	3.9512	4.28	1.20444
		1760	3.5111	4.9112	2.3555	4.3378	7.7644	1.20444
		1770	3.9689	5.0889	2.2711	4.9911	8.9555	0.84
		1780	4.2089	5.7112	2.1644	5.1245	9.48	0.84
		1790	4.2222	6.3289	1.76	5.1245	9.5511	0.19556
		1800	3.88	6.3289	1.3822	5.0578	9.4844	0.35555
		1810	3.8178	6.9689	1.3244	4.4489	9.1289	0.07111
		1820	2.7689	7.24	1.28	3.7067	8.4311	0.14221
		1830	2.4622	7.3689	1.4577	2.7512	7.6755	0.02666
		1840	1.7111	7.3023	1.4577	2.7512	6.7644	0.26667
		1850	0.9467	7.0934	0.6622	2.4134	6.0755	0.35111
		1860	0.32	6.9289	0.6622	2.0045	4.6666	0.03556
		1870	0.28	6.8623	0.6489	1.76	3.8711	0.05333
		1880	0.0267	7.0445	0.6666	1.2623	3.4755	0.36444
		1890	-0.1778	6.8223	0.6666	1.12	2.4889	0.39556
		1900	-0.4044	6.72	0.3422	0.8445	1.9244	0.28
		1910	-0.64	6.72	0.0978	0.8445	1.3155	0.43111
		1920	-0.64	6.7867	-0.1067	1.0134	1.1644	0.41333
		1930	-0.7822	6.7156	-0.52	0.7467	1.1644	0.50667
		1940	-1.0489	6.0489	-0.3423	0.7378	1.3511	0.37332
		1950	-0.8356	5.3156	-0.96	0.6045	1.3511	0.2
		1960	-1.1689	5.3156	-0.6845	0.5023	1.0489	0.2
		1970	-1.2933	4.7778	-0.9022	0.4134	1.0489	0.32889
		1980	-0.7333	4.8534	-1.2534	0.6134	0.8355	0.23999
		1990	-0.7333	4.0845	-1.4845	0.6978	0.9555	0.03112
		2000	-0.3378	4.0845	-1.5245	0.5067	0.9555	0.34223
		2010	0.5689	3.9289	-1.2578	0.3778	0.96	0.34223
		2020	1.1511	3.3956	-1.6178	0.6934	0.7866	-0.02223
		2030	1.9156	2.6667	-0.5511	0.5689	0.7866	0.00888
		2040	2.2889	2.7467	0.3377	0.8534	0.5511	0.34223
		2050	2.8756	2.6845	0.5866	0.5556	0.7289	0.14221
		2060	3.4533	2.6045	0.5866	1.0223	0.9688	0.58666
		2070	3.3733	2.0534	4.7733	1.2623	0.8355	0.75556
		2080	3.32	2.2756	6.9733	1.3778	0.72	0.36444
		2090	3.4978	2.3289	7.92	2.5778	0.8	0.55556
		2100	3.4756	2.2267	8.2844	3.7378	1.1111	0.63111
		2110	3.2267	1.6667	8.2311	4.4445	1.8089	0.33777
		2120	3.2267	1.6356	8.6311	4.9601	3.9422	0.52445
		2130	2.2578	1.9689	7.4622	5.16	3.9422	0.88889
		2140	1.4844	2.0045	7.1066	5.1245	7.8666	0.59111
		2150	0.9556	2.4267	6.2622	4.5289	7.8666	0.53777
		2160	0.7822	2.12	5.5422	4.1156	8.8089	0.39556
		2170	0.4178	1.8756	4.7955	3.7111	9.0533	0.4711
		2180	0.04	2.0401	4.0355	3.0223	9.1733	0.4711
		2190	-0.04	1.9423	3.2666	2.7245	8.7244	0.39112
		2200	-0.4356	2.0489	2.8311	2.3067	7.9688	0.20888
		2210	-0.7067	2.4223	2.6044	1.5112	7.4311	0.29334
		2220	-0.9955	2.4311	1.8755	1.7111	6.1911	0.17333
		2230	-0.6045	2.4311	1.6933	1.3778	5.3111	0.33777
		2240	-0.9511	2.5734	1.6844	1.0756	4.84	0.68889
		2250	-1.1289	3.16	1.4088	0.8489	3.8089	0.25333
		2260	-0.9511	3.4845	1.2533	0.9512	3.44	0.50667
		2270	-0.9111	4.4667	1.3244	1.0267	2.6133	0.51111
		2280	-1.0755	4.8134	0.9555	0.9334	1.9644	0.80445
		2290	-0.3422	5.3112	0.9155	0.7111	1.9066	0.70667
		2300	0.2933	5.8489	0.8711	0.6045	1.5333	0.5511
		2310	0.7244	6.4311	0.7022	0.6045	1.64	0.15111
		2320	1.2622	6.8045	0.5066	0.7289	1.4266	0.23111
		2330	1.7333	7.2178	0.24	0.6001	1.4266	0.57334
		2340	1.8533	7.4445	0.4222	0.5156	1.4666	0.26667
		2350	2.5467	7.5023	0.3733	0.5823	1.4666	0.38222
		2360	2.3911	7.5823	0.0444	0.6223	1.2533	0.28
		2370	2.5111	7.5423	-0.0578	0.72	1.1466	0.28
		2380	2.84	7.4934	-0.0223	0.4756	1.3644	0.28
		2390	2.3467	7.4845	-0.6489	0.7156	1.1155	0.29334
		2400	2.3333	7.4845	-0.6845	0.8534	1.0889	0.18222
		2410	2.3911	7.7911	-0.8978	1.1334	1.1111	0.38222
		2420	1.8178	7.9067	-1.1511	0.9023	1.3022	0.24445
		2430	1.6356	7.8756	-0.9689	1.48	1.1955	0.42221
		2440	1.1289	7.7112	-1.6222	2.8667	1.0489	0.31111
		2450	0.7644	7.5912	-1.6711	4.0089	1.2533	0.56
		2460	0.3733	7.72	-1.4623	4.52	1.16	-0.19111
		2470	0.1022	7.5067	-1.7423	5.2889	1.1555	0.10666
		2480	-0.2356	7.7289	-1.7911	5.1778	1.2755	0.33777
		2490	-0.2622	7.4756	-1.44	4.64	2.9466	0.1111
		2500	-0.2978	7.3956	-1.4267	4.64	4.8578	0.32889
		2510	-0.4133	7.2223	-1.1423	4.4756	6.8222	0.33777
		2520	-0.4133	7.6223	-1.0934	3.3023	8.1466	0.37778
		2530	-0.6311	7.4089	0.1511	2.6756	8.5511	-0.05778
		2540	-0.6311	7.7156	-0.2756	2.6756	8.9466	0.37332
		2550	-0.36	6.8178	1.1555	2.2223	8.9466	0.76
		2560	-0.04	6.5912	3.0755	1.7467	8.5155	0.4711
		2570	0.0533	6.1511	4.12	1.4489	8.0844	0.4711
		2580	0.8978	5.52	5.4489	1.4356	7.3555	0.47556
		2590	1.4222	5.3912	5.4489	0.9112	6.8977	0.47556
		2600	1.6222	5.3912	5.9555	1.0267	6.3511	0.32443
		2610	2.3422	4.7378	6.1866	1.1023	5.5911	0.1911
		2620	2.5644	4.7378	6.0222	0.6845	4.52	0.38222
		2630	2.7333	3.9023	5.6444	0.6089	3.6755	0.07111
		2640	2.8044	2.7512	5.3733	0.5334	2.9866	0.17778
		2650	3.0933	2.7512	4.7822	0.4578	2.4133	0.48444
		2660	3.2222	2.6134	3.9955	0.3556	1.9422	0.21334
		2670	3.0178	2.8667	3.4222	0.76	1.9422	0.26667
		2680	2.8133	2.3556	3.2311	0.4223	1.7022	0.27555
		2690	2.4711	2.5512	3.2311	0.4045	1.6533	0.05333
		2700	1.8756	2.4578	2.3377	0.4267	1.1377	0.04444
		2710	1.3244	1.9778	1.6666	0.6534	0.9378	0.03112
		2720	1.3244	2.2	1.7955	0.8	1.3288	0
		2730	0.8622	2.1289	1.4577	0.5956	0.9644	0
		2740	0.8622	1.9645	1.2577	0.6934	1.1422	0.04444
		2750	-0.1733	2.2045	1.2622	0.4623	1.1244	-0.15112
		2760	-0.5556	2.1245	1.0666	0.8845	1.1244	-0.27556
		2770	-0.5467	2.2223	1.3689	1.1912	1.4444	-0.45778
		2780	-0.84	2.5823	0.9866	1.4445	0.7511	-0.19555
		2790	-1.1911	3.0401	0.8889	2.3201	0.7822	-0.19555
		2800	-1.0222	2.8578	1.2622	3.1423	0.7777	-0.31556
		2810	-1.2133	3.8978	0.9777	4.1689	0.84	-0.17778
		2820	-1.4178	3.8978	0.9555	4.6001	0.6	-0.27556
		2830	-1.6	4.9778	0.96	5.08	0.5377	-0.17778
		2840	-1.3156	5.4134	0.5644	4.6667	0.6533	-0.26668
		2850	-1.1733	6.2667	0.4622	4.2667	1.0577	-0.6
		2860	-0.9955	6.4045	0.4177	3.4934	0.7777	-0.31556
		2870	-0.8444	6.4934	0.3155	2.4578	0.7733	-0.55999
		2880	-0.4444	6.8356	0.2533	2.3023	1.0933	-0.33778
		2890	0.2533	7.2312	-0.2312	1.9734	1.5511	-0.64
		2900	1.0222	7.0178	0.0711	1.9512	4.1777	-0.68001
		2910	0.7067	7.1645	0.0311	1.4889	6.2311	-0.32445
		2920	0.7067	6.5956	-0.2356	1.2534	7.3422	-0.38667
		2930	1.7511	6.7601	-0.5334	0.8934	8.3422	-0.58667
		2940	1.7067	6.6934	-0.0134	0.8934	8.3466	-0.59556
		2950	1.8178	6.8489	-0.1511	0.8489	8.2711	-0.66223
		2960	2.0089	6.9156	-0.2534	0.7956	7.9466	-0.40445
		2970	2.1467	6.8667	-0.0756	0.2134	8.2133	-0.35556
		2980	1.9067	6.4267	-0.1556	0.4712	7.7422	-0.38223
		2990	1.6356	6.9689	-0.5734	0.8489	6.6933	-0.55999
		3000	1.3556	6.6845	-0.1511	0.88	5.9688	-0.31111
		3010	0.8756	6.4978	-0.0934	0.6445	5.4177	-0.40889
		3020	0.1022	6.4978	-0.0356	0.8134	4.6533	-0.20889
		3030	-0.1378	6.6445	0.88	0.6712	3.8666	-0.00889
		3040	-0.7733	6.9334	1.1689	0.5823	3.2355	-0.06666
		3050	-0.6711	6.8934	1.2266	0.6001	2.3288	0.14667
		3060	-1.5022	7.2978	2.4933	0.6223	1.68	0.06667
		3070	-1.5156	7.7423	4.0711	0.6223	1.7244	0.1111
		3080	-1.6222	7.9423	5.5244	0.8356	1.4933	0.07111
		3090	-1.64	7.8534	5.5244	0.4445	1.36	0.27555
		3100	-1.1778	7.9734	6.08	0.5956	1.0222	0.07555
		3110	-1.64	7.2445	6.44	0.7512	0.52	-0.1689
		3120	-1.7822	7.2	5.7244	1.5156	0.8	0.18666
		3130	-1.6178	7.1689	5.6266	2.0045	1.3288	0.08
		3140	-1.6178	6.6489	5.4711	2.7067	1.1066	0.11556
		3150	-1.4667	6.32	4.8755	3.8	0.7289	0.25777
		3160	-1.1778	6.0134	4.3066	4.2489	0.7289	0.37778
		3170	-0.52	5.4267	4.1555	4.8845	0.8355	0.18666
		3180	-0.3111	5.1734	3.5377	4.6534	0.8355	0.44001
		3190	0.76	4.3156	3.1822	3.9601	0.7911	0.23555
		3200	0.9067	4.1023	2.7911	3.3289	0.9688	0.17778
		3210	1.1333	3.4712	2.8177	2.5112	0.9111	0.38666
		3220	1.2578	3.4712	2.1822	2.5112	1.1777	0.35111
		3230	1.2444	2.3689	2.1911	2.0578	0.7644	0.26222
		3240	1.5289	1.9867	2.16	1.7423	1.1022	0.63555
		3250	1.6667	1.8889	2.44	1.64	1.44	0.17778
		3260	1.2756	1.3467	2.3466	0.9467	0.9022	0.00444
		3270	1.2756	1.5689	2.3466	0.8845	1.1555	0.04
		3280	0.96	1.6134	2.1822	0.7556	1.6	0.04889
		3290	0.9911	1.1734	2.1822	0.8445	4.0444	0.21778
		3300	0.7378	1.5112	1.7066	0.3912	6.1289	0.23111
		3310	0.7778	1.4578	1.7066	0.7334	7.6133	0.24889
		3320	0.1022	1.6134	1.9555	0.4267	8.3377	0.14667
		3330	0.1022	1.5378	1.4844	0.5645	8.6044	0.12889
		3340	0.1022	1.8	1.4844	0.3423	8.4489	0.34223
		3350	-0.9244	2.4489	1.3289	0.4756	8.4489	-0.01333
		3360	-0.7511	2.4489	1.3289	0.4889	8.2844	0.32443
		3370	-0.7422	2.8356	1.1511	0.3645	7.6133	0.16889
		3380	-0.6978	3.7823	0.9911	0.6712	6.9511	-0.06222
		3390	-0.9556	4.2267	1.1022	0.4178	6.1644	-0.06222
		3400	-0.7733	4.5867	0.5911	0.4356	5.4533	-0.09334
		3410	-0.7378	4.9289	0.5955	0.5556	5.4533	-0.09334
		3420	-0.84	5.2178	0.48	1	4.8266	0.22667
		3430	-0.6133	5.4267	0.28	0.6845	3.8889	0.11556
		3440	-0.6133	5.5734	0.3555	0.5067	3.5555	-0.04001
		3450	-0.4844	5.4978	0.0355	0.44	2.5778	-0.04001
		3460	0.0045	5.2223	-0.2134	0.9467	2.0133	-0.09334
		3470	0.8089	5.4267	-0.0223	1.2489	2.08	0.1911
		3480	1.3556	5.12	-0.1467	1.84	1.7422	-0.20889
		3490	1.8622	5.4712	-0.12	3.2312	1.5866	-0.11111
		3500	2.44	5.4045	0.0266	4.1556	1.4489	-0.11111
		3510	2.4978	5.4223	0.1155	4.5289	2.0266	0.06667
		3520	2.7822	5.2578	-0.2223	5.2534	1.7689	0.02222
		3530	3.1333	5.6267	-0.3467	5.08	1.6088	0.10666
		3540	3.24	5.2223	-0.0089	5.08	1.5644	0.37778
		3550	3.2533	5.2	-0.1289	3.5645	1.4222	0.5511
		3560	3.6889	5.4845	-0.2312	3.1778	1.5022	0.26667
		3570	3.1156	5.5023	-0.3467	2.0667	1.4044	0.26222
		3580	2.8489	5.5823	-0.4	1.9689	0.9822	0.13777
		3590	2.4311	6.0045	-0.2489	1.4134	1.0711	0.25333
		3600	1.8089	5.5867	-0.32	1.4934	1.4977	0.36
		3610	1.4356	6.0089	-0.6978	1.2134	1.4444	-0.20001
		3620	0.7289	6.3823	-0.4845	0.8756	1.5511	0.38666
		3630	0.4	6.3823	-0.3911	0.6712	1.2178	0.05333
		3640	0.1511	7.08	-0.8667	0.6178	1.3955	0.26222
		3650	-0.1689	7.2489	-0.7156	0.4089	1.5778	0.32443
		3660	-0.7333	7.4489	-0.2578	0.3734	1.68	0.51111
		3670	-0.72	6.8356	-0.2978	0.5956	1.8044	0.09333
		3680	-0.7022	6.7378	-0.5067	0.3956	3.1377	0.06221
		3690	-1.1244	7	-0.6534	0.4756	5.3333	0.18666
		3700	-0.7733	6.7911	-0.6845	0.3645	7.1777	0.03556
		3710	-0.9156	6.5289	-0.3156	0.3067	8.0755	0.19556
		3720	-0.9511	6.4178	-0.4534	0.3956	8.1689	-0.14666
		3730	-0.8711	6.0934	-0.5112	0.2134	8.4177	0.16889
		3740	-0.8711	5.7645	-1.0489	0.2134	8.6844	-0.13333
		3750	-1.0356	5.1823	-0.6445	0.5334	8.6755	-0.31111
		3760	-0.4978	4.3556	-0.4	0.5334	8.3022	-0.40889
		3770	0.3111	4.24	-0.7823	0.2178	8.12	-0.53778
		3780	0.6711	3.7956	-0.7111	-0.0355	7.1822	-0.31556
		3790	1.4178	3.7645	-0.8	0.2134	6.8266	-0.44
		3800	1.8622	2.6623	-0.7911	0.5912	5.8177	-0.47555
		3810	2.1867	2.5378	-0.5023	1.04	5.0755	-0.47555
		3820	2.7244	2.0667	-0.6578	1.5378	4.2933	-0.58667
		3830	2.6178	2.2756	-0.7734	1.6534	3.9955	-0.65777
		3840	3.0978	1.5156	-0.6756	2.9823	3.2178	-0.49778
		3850	3.1467	1.7645	-0.4623	3.5289	2.7244	-0.66223
		3860	3.1556	1.8223	-0.4623	4.6267	2.5155	-0.67111
		3870	2.8711	1.8756	-0.6267	4.2756	2.3422	-0.64889
		3880	2.6356	1.8578	-0.3689	4.2445	2.3466	-0.53334
		3890	2.0133	2.3378	-0.3689	3.2045	2.3244	-0.64889
		3900	1.6445	2.0534	-0.5156	2.6356	1.9866	-0.60888
		3910	1.4222	2.8578	-0.5156	2.4178	1.8578	-0.39111
		3920	0.7778	2.8089	-0.4667	1.4756	2.1644	-0.31111
		3930	0.4356	3.2578	-0.6934	1.4756	1.8089	-0.82222
		3940	0.4356	3.9467	-0.2312	1.4756	2.0222	-0.19555
		3950	0.3778	4.4489	-0.6089	0.9911	1.6755	-0.39111
		3960	-0.4578	4.6178	-0.28	0.9911	1.6755	-0.49778
		3970	-0.4889	4.5289	-0.3511	0.84	1.8222	-0.26222
		3980	-0.5733	4.9112	-0.6222	0.9112	2.04	-0.62222
		3990	-0.7333	5.1689	-0.4578	0.6756	1.6177	-0.50223
		4000	-0.5867	4.6845	-0.5734	0.9112	1.5244	-0.50223
		4010	-0.9867	4.7823	-0.6	0.5778	1.8311	-0.50223
		4020	-0.8533	4.7823	-0.6	0.36	1.92	-0.45778
		4030	-0.5733	5.0489	-0.48	0.88	1.6266	-0.28445
		4040	-0.64	4.8845	-0.4578	0.48	1.9422	-0.19555
		4050	-0.4978	4.6267	-0.4578	0.6489	2.0311	0.12889
		4060	-0.1911	4.6134	0.0622	1.0667	2.1911	0.12889
		4070	-0.1733	4.6089	-0.7467	0.3112	2.3911	0.23555
		4080	0.4978	5.2756	-0.1423	0.7067	3.8755	0.44889
		4090	1.0311	5.2756	-0.6089	0.9378	6.0977	0.21778
		4100	1.6178	5.0134	-0.2578	1.1689	7.28	0.18666
		4110	2.04	5.0578	-0.2578	1.0978	8.3422	0.16889
		4120	2.0222	5.4223	-0.1645	1.0312	8.3422	-0.04445
		4130	2.0844	5.3734	-0.6445	1.1156	8.8266	0.02666
		4140	2.0844	5.3734	-0.1467	1.1156	9.4266	0.17778
		4150	2.3467	5.4267	-0.2089	1.2223	9.4266	0.05333
		4160	2.3467	5.7245	-0.4534	1.2223	9.0711	0.05333
		4170	2.5778	6.0178	-0.3823	1.6578	8.2266	0.22222
		4180	2.7867	5.8489	-0.3067	1.8756	8.4355	0.11556
		4190	2.8844	6.3378	-0.4311	2.5912	7.88	0.11556
		4200	2.6622	6.7023	-0.36	3.3556	6.8489	0.17778
		4210	2.3244	6.5334	-0.68	4.1467	6.1022	0.17778
		4220	2.0222	7.3823	-0.2934	4.8978	5.4089	0.35111
		4230	1.3644	7.3823	-0.7689	4.8978	4.4977	0.02222
		4240	1.4222	7.0445	-0.8489	4.6534	3.8889	0.51111
		4250	0.9245	7.2845	-0.08	3.9512	3.8133	0.1911
		4260	0.5111	6.7867	-0.5067	3.3201	3.3066	0.15111
		4270	0.1067	6.7423	-0.8045	2.4667	2.7555	0.21778
		4280	-0.08	6.7245	-0.4089	2.5378	2.44	-0.03555
		4290	-0.3289	6.28	-0.08	2.2045	2.4355	0.2
		4300	-0.1867	6.5734	-0.2089	1.6712	2.4977	0.10666
		4310	-0.56	6.2134	-0.4489	1.4623	2.5466	-0.01777
		4320	-0.6622	6.12	-0.0845	1.44	2.2178	-0.03555
		4330	-0.6222	5.8712	-0.2845	1.08	2.2133	0.52445
		4340	-0.4622	5.7689	-0.1245	1.1067	2.1955	0.24445
		4350	-1.0978	5.7556	-0.1556	1.2623	1.8	-0.11555
		4360	-0.6489	5.3023	-0.3023	1.0089	1.9333	0.05777
		4370	-0.1911	4.5823	-0.4445	0.7556	1.8311	0.19556
		4380	-0.3245	3.92	-0.2534	0.9556	1.8311	0.09333
		4390	0.3244	3.9378	0.0222	1.0489	1.92	0.06221
		4400	0.9689	3.9645	-0.0267	0.7734	1.8311	0.16445
		4410	1.3911	3.1867	-0.3023	0.9689	1.9422	0.16445
		4420	2.36	2.56	-0.3645	1.2267	1.5822	-0.10223
		4430	2.4	2.56	-0.4711	1.2445	1.6222	0.33777
		4440	2.5422	2.5556	-0.5467	1.2312	1.8133	-0.01777
		4450	2.9556	2.5823	-0.1911	1.0445	1.5066	0.10666
		4460	3.1644	2.9867	-0.4	0.9289	1.8444	0.02666
		4470	2.8978	2.7867	0.0355	0.8934	1.7066	0.28888
		4480	3.0045	3.0134	-0.3423	1.0934	2.0711	0.1111
		4490	2.8222	3.2889	0.1066	0.9245	2.3377	0.06667
		4500	2.8089	3.8089	0.1066	1.6756	2.7111	0.24889
		4510	2.36	4.0356	0.1066	1.2889	5.0222	0.39112
		4520	1.9022	4.3289	-0.4623	1.6489	6.24	0.51111
		4530	1.4356	4.6312	-0.3289	2.2445	7.1022	0.34667
		4540	0.9289	3.9823	-0.1911	3.1423	7.6577	0.27111
		4550	0.9289	4.2889	-0.1778	3.9067	7.7422	0.54222
		4560	0.1644	3.84	0.3511	3.9067	7.9378	0.41333
		4570	0.3111	4.0667	0.9422	5.2134	7.9378	0.92888
		4580	-0.4178	4.2623	1.4977	5.1689	7.9378	0.74222
		4590	-0.7378	4.3023	1.3066	4.76	7.7422	0.52445
		4600	-0.8044	4.0623	2.6444	4.3689	7.2977	0.52445
		4610	-0.5378	4.1511	2.7378	3.7556	7.1422	0.52445
		4620	-1.1422	4.4712	4.4044	3.1112	6.2311	0.56444
		4630	-1.2622	4.5156	5.56	2.6489	5.3866	0.63555
		4640	-1.2933	4.3912	5.7777	2.3378	4.3111	0.82666
		4650	-1.4933	4.3912	5.8933	1.9556	4.0489	0.62667
		4660	-1.32	4.6889	6.2044	1.9556	3.6444	0.61333
		4670	-1.4533	4.5956	6.2044	1.3956	3.0755	0.66666
		4680	-1.2044	4.24	6.0489	1.4978	2.8977	0.59999
		4690	-0.84	4.5378	5.6133	1.4489	2.7333	0.56888
		4700	-0.3289	4.5378	5.6133	1.3156	2.5822	0.31999
		4710	0.32	4.8223	5.6133	1.3023	2.6444	0.42667
		4720	0.6311	5.0889	3.7644	1.3334	2.7466	0.49333
		4730	1.24	5.24	3.2755	1.3156	2.3466	0.21334
		4740	1.5822	5.2089	2.9955	1.2578	2.3155	0.06667
		4750	1.5822	5.7867	2.9955	1.1245	2.5466	0.22222
		4760	2.0444	5.9289	2.8489	1.1245	2.5466	0.53333
		4770	2.2711	6.4445	2.28	1.1112	2.3111	0.38222
		4780	1.96	6.96	2.0133	1.3778	2.3111	0.08
		4790	2.2089	7.1689	1.8666	1.2178	2.24	0.06221
		4800	2.04	7.1689	1.8177	1.5334	2.5333	0.20444
		4810	1.96	7.2356	1.44	1.2223	2.2	0.20444
		4820	1.5556	7.1334	1.6	1.3245	2.1955	-0.15556
		4830	1.1467	7.12	1.7688	1.3467	2.0355	0.04444
		4840	0.5067	7.3556	1.4266	1.3112	2.28	0.02222
		4850	0.3511	7.3556	1.3911	1.6845	2.28	0.03556
		4860	0.2933	6.8934	1.4755	1.2756	2.0444	-0.05334
		4870	-0.3867	6.6534	1.3155	1.3511	2.2889	0.08444
		4880	-0.5822	6.5556	1.08	1.5867	2.0933	0.18222
		4890	-0.5822	6.5645	1.6533	1.6267	1.8355	0.18222
		4900	-0.7689	6.4534	1.2444	2.1778	2.4222	-0.09334
		4910	-0.8756	6.6712	1.4355	2.4223	2.3066	0.02666
		4920	-0.84	5.9423	1.0755	3.6045	3.1333	0.2
		4930	-0.7911	6.0267	0.8622	4.1423	4.5555	0.39112
		4940	-1.0178	5.7334	0.8444	4.6756	5.7244	-0.12889
		4950	-0.8889	5.4178	0.9911	5.2	6.6311	-0.25334
		4960	-1.0267	4.9778	0.6844	5.2	6.8489	0.16445
		4970	-1.0267	4.9556	0.5066	4.1467	7.2222	-0.07556
		4980	-0.9244	4.3512	0.7511	3.4845	7.5866	0.04889
		4990	-0.6533	4.0889	0.8844	3.0089	7.5155	-0.32889
		5000	-0.8178	3.6845	1.9022	2.4934	7.5422	-0.42666
		5010	-0.4089	3.3734	3.5244	2.3378	7.5644	0.18666

## Sheet: Figure 3J
	Dye Bulk Intensity
				Pixel Intensity (Gray Value)	Pixel Intensity (Gray Value)
	Genotype	Animal	Bulk Package Number	Single Bulk	Mean (Genotype)	STDEV
	76E11-Gal4	1	1	16.098	25.6092	8.88194
			2	21.324
			3	22.707
			4	20.321
			5	21.805
		2	1	25.355
			2	30.21
			3	29.676
			4	31.193
			5	29.094
		3	1	21.481
			2	18.577
			3	15.794
			4	17.316
			5	21.288
		4	1	15.023
			2	14.042
			3	12.732
			4	35.134
			5	28.625
		5	1	36.602
			2	33.383
			3	44.01
			4	39.648
			5	38.793
	handCGFP; toll-Gal4	1	1	16.599	26.83	6.13939
			2	31.879
			3	32.736
			4	37.202
			5	24.446
		2	1	16.985
			2	25.712
			3	22.9
			4	28.195
			5	27.915
		3	1	28.607
			2	23.718
			3	20.611
			4	22.981
			5	23.75
		4	1	27.218
			2	34.644
			3	34.321
			4	37.812
			5	35.693
		5	1	21.181
			2	20.538
			3	20.132
			4	27.246
			5	27.728
	rab11 RNAi v108382 x handCGFP; toll-Gal4	1	1	18.61	19.7354	5.62279
			2	18.347
			3	19.983
			4	20.507
			5	19.785
		2	1	16.686
			2	13.233
			3	13.963
			4	13.93
			5	28.312
		3	1	12.102
			2	15.205
			3	14.192
			4	12.936
			5	17.129
		4	1	18.491
			2	22.977
			3	27.654
			4	28.832
			5	28.481
		5	1	22.113
			2	31.714
			3	22.175
			4	19.628
			5	16.401
	Rab4::YFP(ca) BL9770 x 76E11-Gal4	1	1	23.135	20.0975	5.5493
			2	31.36
			3	19.262
			4	20.993
			5	22.321
		2	1	18.671
			2	20.387
			3	21.182
			4	23.904
			5	25.353
		3	1	12.851
			2	14.925
			3	17.416
			4	15.097
			5	13.346
		4	1	18.94
			2	29.105
			3	27.066
			4	27.004
			5	27.229
		5	1	12.477
			2	13.165
			3	15.277
			4	16.801
			5	15.17
	spectrin RNAi v42053 x 76E11-Gal4	1	1	18.003	20.7073	3.79134
			2	18.536
			3	24.985
			4	21.194
			5	23.756
		2	1	18.757
			2	22.665
			3	23.395
			4	21.154
			5	19.42
		3	1	17.157
			2	21.441
			3	23.535
			4	21.798
			5	26.007
		4	1	12.995
			2	14.535
			3	16.151
			4	18.235
			5	15.782
		5	1	19.617
			2	20.683
			3	25.815
			4	27.658
			5	24.408
	rab5 RNAi v103945 x handCGFP; toll-Gal4	NA

## Sheet: Figure 3K
		Hemolymph Bulk Velocities [mm/sec]
	Animal Number	76E11-Gal4	handCGFP; toll-Gal4	rab11 RNAi v108382 x handCGFP; toll-Gal4	Rab4::YFP(ca) BL9770 x 76E11-Gal4	spectrin RNAi v42053 x 76E11-Gal4	rab5 RNAi v103945 x handCGFP; toll-Gal4
	1	4.33149	5.03846	5.76584	4.98338	3.12622	NA
	2	3.52181	3.7421	3.23703	6.24412	4.52482
	3	5.03782	4.94126	2.90218	4.61638	2.07829
	4	6.2365	2.62029	13.8983	2.89158	6.04456
	5	6.88749	6.12918	8.19477	10.2842	3.80254
	6	6.12733	8.13544	5.59708	5.01816	2.59594
	7	4.69526	7.48948	3.82475	7.67582	5.91648
	8	3.63499	3.59799	4.04127	5.89007	2.59594
	9	7.70193	2.41958	4.90392	6.97369	5.91648
	10	5.75433	4.96664	2.37682	7.72168	7.00404
	Mean Velocity [mm/sec]	5.3929	4.90804	5.47419	6.22991	4.36053
	STDEV	1.38555	1.9176	3.41206	2.06001	1.7627

## Sheet: Figure 4Q
			Valve Luminal Distance in the open state
					Cardiac Cycle and measured luminal distance in Pixel						1Pixel = 0,372µm
			Genotype	Animal Number	1	2	3	4	5	Mean Distance [Pixel]	Mean Distance [µm]	Mean Distance per Genotype [µm]	STDEV
			76E11-Gal4	1	41.28	47.06	44.76	45.48	43.78	44.472	16.5436	21.7083	6.26995
				2	31.25	36.96	39.36	43.95	36.5	37.604	13.9887
				3	71.34	64.85	76.69	76.85	65.32	71.01	26.4157
				4	51.13	54.4	51.66	51.65	50.51	51.87	19.2956
				5	70.22	73.53	69.65	81.18	80.64	75.044	27.9164
				6	70.37	73.63	65.15	66.26	64.67	68.016	25.302
				7	76.51	76.03	78.33	83.44	82.07	79.276	29.4907
				8	42.69	36.02	38.58	37.72	42.76	39.554	14.7141
			handCGFP; toll-Gal4	1	56.11	45.92	48.46	50.36	54.5	51.07	18.998	21.004	6.71713
				2	79.06	75.62	73.63	71.02	71.43	74.152	27.5845
				3	24.58	22.59	22.14	22.55	27.79	23.93	8.90196
				4	76.76	66.91	69.74	71.98	70.71	71.22	26.4938
				5	70.23	69.43	74.82	78.1	72.12	72.94	27.1337
				6	36.91	31.82	35.02	41.59	42.17	37.502	13.9507
				7	61.7	59.14	61.75	63.29	60.67	61.31	22.8073
				8	64.02	54.58	52.8	63.11	63.36	59.574	22.1615
			rab11 RNAi v108382 x handCGFP; toll-Gal4	1	31.54	32.04	27.5	25.08	27.07	28.646	10.6563	14.9533	3.93059
				2	58.7	56.07	62.89	46.79	44.67	53.824	20.0225
				3	57.19	57.47	49.31	55.25	58.58	55.56	20.6683
				4	28.46	24.17	28.04	29.9	30.2	28.154	10.4733
				5	34.37	36.28	34.79	32.81	35.51	34.752	12.9277
				6	41.28	30.92	31.54	32.87	35.33	34.388	12.7923
				7	49.24	54.03	43.06	33.72	38.68	43.746	16.2735
				8	42.92	42.5	37.17	47.18	42.76	42.506	15.8122
			Rab4::YFP(ca) BL9770 x 76E11-Gal4	1	24.35	27.51	25.08	24.04	34.73	27.142	10.0968	14.7342	6.6197
				2	23.58	20.55	20.16	18.67	21.64	20.92	7.78224
				3	72.47	69.51	72.53	76.31	79.55	74.074	27.5555
				4	38.55	37.27	38.76	36.72	36	37.46	13.9351
				5	26.5	26.52	22.51	23.01	22.55	24.218	9.0091
				6	46.54	31.89	37.71	33.87	37.98	37.598	13.9865
				7	43.1	38.03	38.5	38.55	37.62	39.16	14.5675
				8	53.78	52.47	56.64	59.04	59.53	56.292	20.9406
			spectrin RNAi v42053 x 76E11-Gal4	1	53.92	60.88	69.89	62.14	58.52	61.07	22.718	12.1745	6.28719
				2	25.62	30.04	21.59	26.58	27.07	26.18	9.73896
				3	10.92	12.37	12.37	13.83	10.92	12.082	4.4945
				4	32.56	30.81	34.93	38.94	31.26	33.7	12.5364
				5	28.36	18.93	21.71	20.99	28.89	23.776	8.84467
				6	13.65	13.83	14.22	14.22	16.62	14.508	5.39698
				7	46.2	45.89	44.51	45.96	45.96	45.704	17.0019
				8	50.59	37	42.05	43.19	51.16	44.798	16.6649
			rab5 RNAi v103945 x handCGFP; toll-Gal4	1	16.69	16.53	21.52	17.03	21.55	18.664	6.94301	5.20785	1.22446
				2	12.01	10.05	13.58	12.51	9.5	11.53	4.28916
				3	17	13.51	16.51	17	16.01	16.006	5.95423
				4	14.77	9.85	9.01	8.73	11.4	10.752	3.99974
				5	14.22	13.58	13.09	11.1	13.24	13.046	4.85311

## Sheet: Figure 4R
	Valve Opening Time [ms]
	Genotype	Animal 1	Animal 2	Animal 3	Animal 4	Animal 5	Animal 6	Animal 7	Animal 8	Animal 9	Animal 10	Mean Opening Time per Genotype [ms]	STDEV
	76E11-Gal4	333.5	228	316	397	415	530.5	449	429	340	400.5	383.85	83.3737
	handCGFP; toll-Gal4	450	442.5	482	265.5	294.5	289.5	184.5	204.5	356.5	345	331.45	102.766
	rab11 RNAi v108382 x handCGFP; toll-Gal4	319	528.5	461	634	485.5	458	370	319	279.5	430.5	428.5	109.043
	Rab4::YFP(ca) BL9770 x 76E11-Gal4	270.5	462	332	317.5	223.5	408.5	325	290	271	368	326.8	70.7708
	spectrin RNAi v42053 x 76E11-Gal4	477	245	355	472.5	418	519.5	285.5	242	251.5	341	360.7	105.41
	rab5 RNAi v103945 x handCGFP; toll-Gal4	NA

## Sheet: Figure 5G
	Particle Speed at valve level [µm/ms]
	handCGFP; toll-Gal4		rab11 RNAi v108382 x handCGFP; toll-Gal4
	Single Particel Speeds [µm/ms]		Single Particel Speeds [µm/ms]
	30.3198		39.5386
	23.9424		38.5887
	22.9912		35.8457
	22.213		35.0569
	20.0195		34.9979
	19.5893		34.8846
	19.5481		34.1475
	19.2225		33.6832
	18.6213		33.495
	18.3228		31.6903
	17.6911		31.2119
	17.5028		30.9585
	17.4016		30.8857
	17.3128		30.8716
	17.2678		30.6832
	17.2499		30.2889
	17.2417		30.2881
	17.0626		29.8811
	17.012		29.8273
	16.5291		29.3711
	16.1882		29.321
	16.0968		28.9079
	16.0028		28.6052
	15.828		28.4992
	15.6807		28.3418
	15.4412		28.1241
	15.4374		27.386
	15.0419		27.3083
	14.9971		27.0325
	14.8906		26.7773
	14.8475		26.7504
	14.8395		26.4935
	14.1966		26.3637
	14.1628		26.1955
	14.073		26.0479
	13.9651		25.6807
	13.8411		25.644
	13.6911		25.4504
	13.6906		25.4406
	13.5558		25.3338
	13.4326		25.0632
	13.3634		24.9317
	13.3228		24.8187
	12.989		24.7286
	12.797		24.6108
	12.5465		24.1783
	12.5084		24.1659
	12.5073		24.0642
	12.4204		24.0139
	12.2936		23.9571
	12.1839		23.8983
	11.9686		23.8833
	11.884		23.8699
	11.8596		23.5361
	11.8258		23.4588
	11.7349		23.1177
	11.6191		22.7693
	11.5365		22.7285
	11.4971		22.6938
	11.4427		22.598
	11.2184		22.5411
	11.1956		22.4698
	11.1462		22.4248
	11.0917		22.3951
	11.0413		22.3881
	10.751		22.3474
	10.7504		22.3416
	10.6909		22.213
	10.6083		22.1939
	10.5259		22.1011
	10.4311		21.9877
	10.3299		21.8739
	10.2674		21.8445
	10.1381		21.7963
	10.1273		21.7803
	10.0899		21.7676
	10.0525		21.7507
	10.0309		21.6806
	9.98096		21.5836
	9.97382		21.0669
	9.97278		20.9047
	9.73741		20.8909
	9.33466		20.8356
	9.3055		20.7886
	9.10995		20.3534
	9.05122		20.0573
	8.89062		19.7931
	8.87328		19.7472
	8.66186		19.6245
	8.62427		19.52
	8.6115		19.2312
	8.60383		19.2064
	8.57173		19.0311
	8.50259		18.6293
	8.34819		18.5117
	8.24521		18.4663
	8.15397		18.3884
	8.05944		18.2203
	8.05285		18.0164
	8.00788		17.7839
	8.00529		17.6722
	7.92256		17.6583
	7.86797		17.6074
	7.79541		17.5695
	7.75796		17.5383
	7.73389		17.3623
	7.63484		17.2816
	7.46268		17.2489
	7.458		17.1108
	7.30154		16.9991
	7.23153		16.6384
	7.21469		16.11
	7.16409		15.8835
	6.99311		15.7777
	6.97235		15.746
	6.896		15.6245
	6.85099		15.1633
	6.71724		15.1592
	6.6933		14.6736
	6.6584		14.6202
	6.65276		14.6036
	6.44743		14.5996
	6.42571		14.3513
	6.35522		14.2888
	6.33646		14.168
	6.31005		13.7775
	6.29321		13.7755
	6.2482		13.5439
	6.21205		13.4628
	6.20934		13.0686
	6.1074		13.0478
	6.05568		12.981
	6.00416		12.9522
	5.97043		12.9434
	5.95132		12.9238
	5.80845		12.7793
	5.77201		12.7382
	5.73855		12.6021
	5.65144		12.4475
	5.61773		12.1992
	5.61491		11.8783
	5.55814		11.554
	5.54251		11.2705
	5.54135		10.9564
	5.53644		10.513
	5.51019		10.4041
	5.49066		10.1033
	5.46348		9.96876
	5.42043		9.87928
	5.35121		9.87102
	5.33158		8.37929
	5.32915		7.52366
	5.32113		7.1987
	5.31163		6.77194
	5.28892		6.43407
	5.25331		5.36847
	5.17793
	5.10434
	5.08045
	5.04132
	5.03926
	5.03823
	5.00214
	4.87209
	4.86039
	4.84679
	4.84679
	4.81114
	4.80992
	4.80009
	4.77793
	4.58634
	4.56285
	4.52153
	4.50087
	4.50087
	4.47867
	4.43715
	4.43131
	4.40553
	4.40083
	4.39877
	4.29333
	4.21114
	4.1012
	4.01185
	4.00071
	3.98206
	3.97685
	3.94187
	3.8943
	3.8943
	3.89164
	3.80656
	3.70593
	3.67753
	3.6354
	3.60393
	3.5288
	3.51336
	3.45466
	3.43173
	3.40598
	3.3831
	3.3693
	3.34617
	3.31703
	3.29589
	3.2951
	3.2951
	3.28172
	3.2663
	3.25399
	3.23124
	3.16322
	3.15379
	3.14681
	2.98641
	2.96204
	2.9445
	2.8805
	2.7226
	2.68707
	2.65362
	2.60737
	2.56885
	2.49783
	2.47806
	2.46812
	2.43219
	2.40005
	2.15869
	2.08612
	2.07866
	2.05438
	2.04095
	1.98906
	1.97586
	1.966
	1.94748
	1.91801
	1.6783

## Sheet: Figure 6G
	Heart Area µm²
				Heart Area [µm²]
	Genotype	Animal Number	Heart Area [µm²]	Mean	STDEV
	76E11-Gal4	1	1879.46	2756.28	595.165
		2	3170.33
		3	2141.06
		4	2201.79
		5	3081.57
		6	2577.06
		7	2511.66
		8	2927.41
		9	3779.17
		10	3293.34
	handCGFP; toll-Gal4	1	3469.3	3194.15	821.023
		2	3146.97
		3	4317.94
		4	3430.37
		5	2145.73
		6	2329.47
		7	3889.72
		8	2064.76
		9	4196.48
		10	2950.77
	rab11 RNAi v108382 x handCGFP; toll-Gal4	1	3067.56	2870.73	1256.28
		2	1957.32
		3	3794.74
		4	2670.49
		5	2508.54
		6	1935.52
		7	3553.38
		8	1818.73
		9	1641.22
		10	5759.84
	Rab4::YFP(ca) BL9770 x 76E11-Gal4	1	3752.7	2951.39	986.755
		2	2777.93
		3	2672.04
		4	3047.31
		5	3927.09
		6	3403.9
		7	2187.78
		8	1538.45
		9	1650.56
		10	4556.18
	spectrin RNAi v42053 x 76E11-Gal4	1	1323.57	2824.33	947.082
		2	2975.68
		3	2410.45
		4	2419.79
		5	4923.66
		6	2874.47
		7	3517.57
		8	2768.59
		9	2949.21
		10	2080.33
	rab5 RNAi v103945 x handCGFP; toll-Gal4	1	2489.86	2174.69	826.846
		2	2539.69
		3	2299.89
		4	2905.61
		5	1147.61
		6	1511.98
		7	1082.21
		8	1803.16
		9	3769.82
		10	2197.12

## Sheet: Figure 6H
	Myofiber Density
				% Coverage Myofibers
	Genotype	Animal Number	% Coverage Myofibers	Mean	STDEV
	76E11-Gal4	1	56.7	48.698	5.76954
		2	47.52
		3	56.04
		4	42.72
		5	42.44
		6	47.28
		7	45.54
		8	44.94
		9	57.32
		10	46.48
	handCGFP; toll-Gal4	1	52.88	49.328	5.53936
		2	50.34
		3	44.68
		4	54.54
		5	57.16
		6	44.34
		7	56.42
		8	45
		9	44.62
		10	43.3
	rab11 RNAi v108382 x handCGFP; toll-Gal4	1	57.08	52.594	7.89387
		2	62.18
		3	65.02
		4	50.76
		5	57
		6	41.34
		7	45.56
		8	55.06
		9	45.06
		10	46.88
	Rab4::YFP(ca) BL9770 x 76E11-Gal4	1	52.2	55.288	7.17176
		2	61.12
		3	63.02
		4	54.14
		5	57.12
		6	47.9
		7	46.72
		8	64.36
		9	61.38
		10	44.92
	spectrin RNAi v42053 x 76E11-Gal4	1	57.16	51.1908	7.55605
		2	58.62
		3	50.4284
		4	62.6
		5	48.96
		6	51.84
		7	49.56
		8	53.86
		9	40.12
		10	38.76
	rab5 RNAi v103945 x handCGFP; toll-Gal4	1	45.34	48.69	4.61849
		2	48.5
		3	57.1
		4	49.82
		5	42.92
		6	49.8
		7	53.06
		8	45.98
		9	42.54
		10	51.84

## Sheet: Figure 6I
	Myofiber Orientation (Angle [°])
				Angle [°]
	Genotype	Animal Number	Angle [°]	Mean	STDEV
	76E11-Gal4	1	11.42	58.098	29.2367
		2	85.09
		3	100.34
		4	49.67
		5	23.01
		6	97.31
		7	49.91
		8	55.62
		9	59.76
		10	48.85
	handCGFP; toll-Gal4	1	52.52	57.397	19.6991
		2	53.11
		3	80.51
		4	65.94
		5	38.31
		6	46.59
		7	87.27
		8	29.8
		9	78.6
		10	41.32
	rab11 RNAi v108382 x handCGFP; toll-Gal4	1	100.36	66.641	17.1931
		2	70.6
		3	68.97
		4	54.9
		5	67.58
		6	54.72
		7	79.3
		8	66.83
		9	34.15
		10	69
	Rab4::YFP(ca) BL9770 x 76E11-Gal4	1	68.57	63.3025	20.7112
		2	104.53
		3	42.44
		4	48.93
		5	52.3
		6	56.14
		7	64.4
		8	38.88
		9	89.915
		10	66.92
	spectrin RNAi v42053 x 76E11-Gal4	1	40.83	73.157	22.1546
		2	79.64
		3	51.56
		4	95.76
		5	101.72
		6	71.12
		7	74.7
		8	46.11
		9	69.01
		10	101.12
	rab5 RNAi v103945 x handCGFP; toll-Gal4	1	81.81	49.943	20.3719
		2	28.75
		3	42.21
		4	59.71
		5	62.14
		6	41.31
		7	9.28
		8	61.78
		9	59.35
		10	53.09

[truncated: 2 more sheets: Figure 8, Supplemental Figure 1]
